# Supplementary material for: Evaluation of Steady-State and Time-Resolved Fluorescence Spectroscopy as a Method for Assessing the Impact of Photo-Oxidation on Refined Soybean Oils
Source: Foods. 2023 Apr 30;12(9):1862. doi: 10.3390/foods12091862 (PMC10178558; doi:10.3390/foods12091862)
Supplement: Supplementary file 1 [file foods-12-01862-s001.zip]

Archive with 3 entries (3 files):
- Figures S1-S4.pdf
- Table S1.pdf
- Worksheet S1.xlsx
