# Supplementary material for: Evaluation of Steady-State and Time-Resolved Fluorescence Spectroscopy as a Method for Assessing the Impact of Photo-Oxidation on Refined Soybean Oils
Source: Foods. 2023 Apr 30;12(9):1862. doi: 10.3390/foods12091862 (PMC10178558; doi:10.3390/foods12091862)
Supplement: Supplementary file 1 [file foods-12-01862-s001.zip › Worksheet S1.xlsx]

## Sheet: exc 340 bp460
"Evaluation of steady-state and time-resolved fluorescence spectroscopy as a method for assessing the impact of photo-oxidation on refined soybean oils"
Carla Regina Borges Lopes and Lilia Coronato Courrol
Suplementary material
Worksheet S1. Fluorescence decay time fits
Decay time fits - Ex. 340 nm filter BP460
Control						Sample G						Sample R
Model	ExpDec2					Model	ExpDec2					Model	ExpDec2
Equation	y = A1*exp(-x/t1) + A2*exp(-x/t2) + y0					Equation	y = A1*exp(-x/t1) + A2*exp(-x/t2) + y0					Equation	y = A1*exp(-x/t1) + A2*exp(-x/t2) + y0
Reduced Chi-Sqr	6.62758e-05					Reduced Chi-Sqr	5.25845e-05					Reduced Chi-Sqr	0.000381315
Adj. R-Square	0.99511					Adj. R-Square	0.9967					Adj. R-Square	0.97662
		Value	Standard Error					Value	Standard Error					Value	Standard Error
	y0	0.00297	0.000123829				y0	0.00955	17.0421				y0	0.11403	0.000437816
	A1	0.81113	0.00301				A1	0.04449	0.00139				A1	0.14775	0.01069
	t1	2.66874	0.01238				t1	17.513	0.58834				t1	11.8837	0.58969
	A2	0.10683	0.00322				A2	0.9103	0.00141				A2	0.66047	0.01009
	t2	10.6994	0.22212				t2	3.019	0.00791				t2	3.11002	0.05471
	τ	5.44383	0.211734				τ	6.22057	0.580531				τ	7.15342	0.546614
Sample B						Sample T						Sample A
Model	ExpDec2					Model	ExpDec2					Model	ExpDec2
Equation	y = A1*exp(-x/t1) + A2*exp(-x/t2) + y0					Equation	y = A1*exp(-x/t1) + A2*exp(-x/t2) + y0					Equation	y = A1*exp(-x/t1) + A2*exp(-x/t2) + y0
Reduced Chi-Sqr	0.000217835					Reduced Chi-Sqr	0.000338783					Reduced Chi-Sqr	4.59167e-05
Adj. R-Square	0.99122					Adj. R-Square	0.98644					Adj. R-Square	0.99713
		Value	Standard Error					Value	Standard Error					Value	Standard Error
	y0	0.01711	0.000368338				y0	0.01939	0.000373942				y0	0.0058	0.000110196
	A1	0.13365	0.00674				A1	0.1784	0.00703				A1	0.84393	0.00242
	t1	15.6121	0.57821				t1	14.4939	0.42175				t1	2.89831	0.01036
	A2	0.92894	0.00648				A2	0.83241	0.0067				A2	0.11598	0.00257
	t2	4.17275	0.03086				t2	3.71804	0.03414				t2	11.7183	0.18407
	τ	8.1757	0.551495				τ	8.62296	0.393988				τ	6.04863	0.175327
Decay time fits - Ex. 405 nm filter BP620
Control						Sample G						Sample R
Model	ExpDec2					Model	ExpDec2					Model	ExpDec2
Equation	y = A1*exp(-x/t1) + A2*exp(-x/t2) + y0					Equation	y = A1*exp(-x/t1) + A2*exp(-x/t2) + y0					Equation	y = A1*exp(-x/t1) + A2*exp(-x/t2) + y0
Reduced Chi-Sqr	8.28514e-05					Reduced Chi-Sqr	5.6409e-05					Reduced Chi-Sqr	7.02264e-05
Adj. R-Square	0.99105					Adj. R-Square	0.99359					Adj. R-Square	0.9949
		Value	Standard Error					Value	Standard Error					Value	Standard Error
	y0	0.00431	0.000131				y0	0.00402	0.000107407				y0	0.00442	0.000112378
	A1	0.59577	0.00166				A1	0.60777	0.00138				A1	0.38024	0.00172
	t1	1.2598	0.00704				t1	1.23257	0.0056				t1	9.47311	0.03874
	A2	0.26313	0.00122				A2	0.2505	0.001				A2	0.5415	0.0018
	t2	11.2608	0.05791				t2	11.1479	0.04949				t2	1.48912	0.00934
	τ	9.23949	0.0506898				τ	9.0507	0.0435621				τ	8.01273	0.0328166
Sample B						Sample T						Sample A
Model	ExpDec2					Model	ExpDec2					Model	ExpDec2
Equation	y = A1*exp(-x/t1) + A2*exp(-x/t2) + y0					Equation	y = A1*exp(-x/t1) + A2*exp(-x/t2) + y0					Equation	y = A1*exp(-x/t1) + A2*exp(-x/t2) + y0
Reduced Chi-Sqr	6.87915e-05					Reduced Chi-Sqr	0.000140595					Reduced Chi-Sqr	7.81506e-05
Adj. R-Square	0.99079					Adj. R-Square	0.97683					Adj. R-Square	0.98993
		Value	Standard Error					Value	Standard Error					Value	Standard Error
	y0	0.00351	0.000123874				y0	0.00304	0.00015445				y0	0.00373	0.00012547
	A1	0.69542	0.00153				A1	0.70626	0.00237				A1	0.66291	0.00165
	t1	1.07173	0.00458				t1	1.02789	0.0069				t1	1.11331	0.00549
	A2	0.19744	0.000881012				A2	0.15828	0.00172				A2	0.21525	0.00108
	t2	12.232	0.06832				t2	9.25134	0.10663				t2	11.1228	0.06471
	τ	9.60016	0.0616732				τ	6.52569	0.0984656				τ	8.76433	0.0579149
